# Supplementary material for: Melt‐Encoded‐Tags for Expanded Optical Readout in Digital PCR (METEOR‐dPCR) Enables Highly Multiplexed Quantitative Gene Panel Profiling
Source: Adv Sci (Weinh). 2023 Jul 23;10(27):2301630. doi: 10.1002/advs.202301630 (PMC10520687; doi:10.1002/advs.202301630)
Supplement: Supplementary file 3 — Supplemental Table 1 [file ADVS-10-2301630-s001.xlsx]

## Sheet: Data S1
Oligonucleotide name	Sequence
Universal forward primer	AATGATACGGCGACCACCGA	Legend
Universal reverse primer	TCGTATGCCGTCTTCTGCTTG	Primer / primer binding region
		SMB probe / barcode
FAM SMB Probe	5’-6-FAM-CCGGC CGGATAGGACCACAGGATGCATGTCGTGTGGTGGAAAGC GCCGG-BHQ-1-3’	Mismatch in barcode
TP53 RHT	5'-AATGATACGGCGACCACCGACGGATAGGACCACAGGATGCATGTCGTGTGGTGGAAAGCTGCAGTACTCCCCTGCCCTCAACAAGATGTTTTG-3'	Target / target binding region
PCDHB10 RHT	5'-AATGATACGGCGACCACCGACGGATAGGACCACAGGATTTATGTCGTGTGGTGGAAAGCTGCTGGGAGCTGTGGCTGTAACCA3'
RB1 RHT	5'-AATGATACGGCGACCACCGACGGATAGGATTACAGGATTTATGTCGTGTGGTGGAAAGCCACCTCGAACACCCAGGCGAGGTCAGAA-3'
TP53 LHT	5’-p-CCAACTGGCCAAGACCTGCCCTGTGCAGCTGTGGC AAGCAGAAGACGGCATACGA-3'
PCDHB10 LHT	5’-p-ACTAGGAAATAACGTATGCAGCAGCTATGGCTGTCAGAGAGTTGTGCTTC AAGCAGAAGACGGCATACGA-3'
RB1 LHT	5’-p-CAGGAGTGCACGGATAGCAAAACAACTAGAAAATGATACAAGAC AAGCAGAAGACGGCATACGA-3'
TP53 template	5'-CCACAGCTGCACAGGGCAGGTCTTGGCCAGTTGGCAAAACATCTTGTTGAGGGCAGGGGAGTACTGCA-3'
PCDHB10 template	5'-AAGCACAACTCTCTGACAGCCATAGCTGCTGCATACGTTATTTCCTAGTTGGTTACAGCCACAGCTCCCAGCA-3'
RB1 template	5'-TCTTGTATCATTTTCTAGTTGTTTTGCTATCCGTGCACTCCTGTTCTGACCTCGCCTGGGTGTTCGAGGTG-3'
HEX SMB Probe	5'-HEX-CCGGC CGTCGCTGGATCAGGCTAGCGCCCATTGTGCAATATTCC GCCGG-BHQ-1-3’
CFI RHT	5'AATGATACGGCGACCACCGACGTCGCTATATCAGGCTAGCGCCCATTGTGCAATATTCCGTTGCCCAAAGAATGGCACTGCAGTGTGTGCAACTA-3'
COL11A1 RHT	5'AATGATACGGCGACCACCGACGTCGCTATATCATACTAGCGCCCATTGTGCAATATTCCCTAAACTCTAAGTCAAATCTTTCAATTTCAGGGTGAA-3'
CKS1B RHT	5'AATGATACGGCGACCACCGACGTCGCTATATCATACTAGTACCCATTGTGCAATATTCCGCGAGGGTCGTGAGCTTTGGCCGCTGA-3'
CFI LHT	5’-p-ACAGGAGAAGCTTCCCAACATACTGTCAACAAAAGAGTTTGGAATGTCTTC AAGCAGAAGACGGCATACGA-3'
COL11A1 LHT	5’-p-ATTGGTGAGCCGGGACAAAAAGGCAGCAAGGGC AAGCAGAAGACGGCATACGA-3'
CKS1B LHT	5’-p-GGGCACAAGGAATTAGTAACAGGAACTGAGGCGATAGAATTGGCGCATGC AAGCAGAAGACGGCATACGA-3'
CFI Template	5'-AAGACATTCCAAACTCTTTTGTTGACAGTATGTTGGGAAGCTTCTCCTGTTAGTTGCACACACTGCAGTGCCATTCTTTGGGCAAC-3'
COL11A1 Template	5'-CCCTTGCTGCCTTTTTGTCCCGGCTCACCAATTTCACCCTGAAATTGAAAGATTTGACTTAGAGTTTAG-3'
CKS1B Template	5'-CATGCGCCAATTCTATCGCCTCAGTTCCTGTTACTAATTCCTTGTGCCCTCAGCGGCCAAAGCTCACGACCCTCGC-3'
ROX SMB Probe	5'-ROX-CCGGC TTCCTTCACGCGGCGTGGCTGCATCAGGCTTGCGCCCAT GCCGG-BHQ-1-3’
NUF2 RHT	5'AATGATACGGCGACCACCGATTCCTTCACGCGGCGTGGCTGCATCAGGCTTGCGCCCATCACGACGGTATTGAAAAGGCAGCAGAGGACTC-3'
CHD4 RHT	5'AATGATACGGCGACCACCGATTCCTTCACATGGCGTGGCTGCATCAGGCTTGCGCCCATGCAGTGAGGAGGAGGATATGGATGCAC-3'
RP11-480N10 RHT	5'AATGATACGGCGACCACCGATTCCTTCACATGTAGTGGCTGCATCAGGCTTGCGCCCATGATGTTAGCCTGTTCCCTCCAGATCCTCTGAGAATCT-3'
NUF2 LHT	5’-p-CTATGCTAAGATAGATGAGAAGACAGCTGAACTGAAGAGGAAGATGTC AAGCAGAAGACGGCATACGA-3'
CHD4 LHT	5’-p-TTTTGAACAACAGCCTGCCCCCACCCCACCCAGGTAACATC AAGCAGAAGACGGCATACGA-3'
RP11-480N10 LHT	5’-p-CCTCAAGAAGCCTCTTCAACCTGCAGTGGCACCTTCTGTCAAATACTC AAGCAGAAGACGGCATACGA-3'
NUF2 Template	5'-ACATCTTCCTCTTCAGTTCAGCTGTCTTCTCATCTATCTTAGCATAGGAGTCCTCTGCTGCCTTTTCAATACCGTCGTG-3'
CHD4 Template	5'-ATGTTACCTGGGTGGGGTGGGGGCAGGCTGTTGTTCAAAAGTGCATCCATATCCTCCTCCTCACTGC-3'
RP11-480N10 Template	5'-AGTATTTGACAGAAGGTGCCACTGCAGGTTGAAGAGGCTTCTTGAGGAGATTCTCAGAGGATCTGGAGGGAACAGGCTAACATC-3'

## Sheet: Data S2
	oligo sequences and their corresponding characteristic Tm values on each channel	FAM Tm	HEX Tm	ROX Tm
FAM1	CGGATAGGACCACAGGATGCATGTCGTGTGGTGGAAAGC	73.5	­	­
FAM2	CGGATAGGACCACAGGATTTATGTCGTGTGGTGGAAAGC	69	­	­
FAM3	CGGATAGGACTACAGGATTTATGTCGTGTGGTGGAAAGC	64.3	­	­
FAM4	CGGATAGGAACACAGGATTTATGTCGTGTAGTGGAAAGC	61	­	­
FAM5	CGGTTAGGATTACAGGATTTATGTCGTGTAGTGGAAAGC	56	­	­
HEX1	CGTCGCTATATCAGGCTAGCGCCCATTGTGCAATATTCC	­	71	­
HEX2	CGTCGCTATATCATACTAGCGCCCATTGTGCAATATTCC	­	67.5	­
HEX3	CGTCGCTATATCATACTAGTACCCATTGTGCAATATTCC	­	60.5	­
HEX4	CGTCGCTGGATCATACTAGTACCTATTGTGCTATATTCC	­	58	­
ROX1	TTCCTTCACGCGGCGTGGCTGCATCAGGCTTGCGCCCAT	­	­	78
ROX2	TTCCTTCACATGGCGTGGCTGCATCAGGCTTGCGCCCAT	­	­	73
ROX3	TTCCTTCACATGGCGTGGCTGCATCAGGCTTGCTCCCAT	­	­	69.5

## Sheet: Data S3
Oligonucleotide name	barcode	primer binding site	FAM barcode	HEX barcode	hybridization region
TP53 Probe R	F1H1	AATGATACGGCGACCACCGA	CGGATAGGACCACAGGATGCATGTCGTGTGGTGGAAAGC	CGTCGCTATATCAGGCTAGCGCCCATTGTGCAATATTCC	TGCAGTACTCCCCTGCCCTCAACAAGATGTTTTG
PCDHB10 Probe R	F1H2	AATGATACGGCGACCACCGA	CGGATAGGACCACAGGATGCATGTCGTGTGGTGGAAAGC	CGTCGCTATATCATACTAGCGCCCATTGTGCAATATTCC	TGCTGGGAGCTGTGGCTGTAACCA
RB1 Probe R	F1H3	AATGATACGGCGACCACCGA	CGGATAGGACCACAGGATGCATGTCGTGTGGTGGAAAGC	CGTCGCTATATCATACTAGTACCCATTGTGCAATATTCC	CACCTCGAACACCCAGGCGAGGTCAGAA
CFI Probe R	F1H4	AATGATACGGCGACCACCGA	CGGATAGGACCACAGGATGCATGTCGTGTGGTGGAAAGC	CGTCGCTGGATCATACTAGTACCTATTGTGCTATATTCC	GTTGCCCAAAGAATGGCACTGCAGTGTGTGCAACTA
COL11A1 Probe R	F2H1	AATGATACGGCGACCACCGA	CGGATAGGACCACAGGATTTATGTCGTGTGGTGGAAAGC	CGTCGCTATATCAGGCTAGCGCCCATTGTGCAATATTCC	CTAAACTCTAAGTCAAATCTTTCAATTTCAGGGTGAA
CKS1B Probe R	F2H2	AATGATACGGCGACCACCGA	CGGATAGGACCACAGGATTTATGTCGTGTGGTGGAAAGC	CGTCGCTATATCATACTAGCGCCCATTGTGCAATATTCC	GCGAGGGTCGTGAGCTTTGGCCGCTGA
NUF2 Probe R	F2H3	AATGATACGGCGACCACCGA	CGGATAGGACCACAGGATTTATGTCGTGTGGTGGAAAGC	CGTCGCTATATCATACTAGTACCCATTGTGCAATATTCC	CACGACGGTATTGAAAAGGCAGCAGAGGACTC
CHD4 Probe R	F2H4	AATGATACGGCGACCACCGA	CGGATAGGACCACAGGATTTATGTCGTGTGGTGGAAAGC	CGTCGCTGGATCATACTAGTACCTATTGTGCTATATTCC	GCAGTGAGGAGGAGGATATGGATGCAC
RP11-480N10 Probe R	F3H1	AATGATACGGCGACCACCGA	CGGATAGGACTACAGGATTTATGTCGTGTGGTGGAAAGC	CGTCGCTATATCAGGCTAGCGCCCATTGTGCAATATTCC	GATGTTAGCCTGTTCCCTCCAGATCCTCTGAGAATCT
COL3A1 Probe R	F3H2	AATGATACGGCGACCACCGA	CGGATAGGACTACAGGATTTATGTCGTGTGGTGGAAAGC	CGTCGCTATATCATACTAGCGCCCATTGTGCAATATTCC	CGTGAGGCTGGTATTCCAGGTGTTCCAGGA
ADD3 Probe R	F3H3	AATGATACGGCGACCACCGA	CGGATAGGACTACAGGATTTATGTCGTGTGGTGGAAAGC	CGTCGCTATATCATACTAGTACCCATTGTGCAATATTCC	CTCCTCCTCCTCCCAGCATGCCTCACAAAGAGAGATATT
CHD7 Probe R	F3H4	AATGATACGGCGACCACCGA	CGGATAGGACTACAGGATTTATGTCGTGTGGTGGAAAGC	CGTCGCTGGATCATACTAGTACCTATTGTGCTATATTCC	GATAGGCTTTGAGGGCAAACACCTCAGTGAA
NOS1 Probe R	F4H1	AATGATACGGCGACCACCGA	CGGATAGGAACACAGGATTTATGTCGTGTAGTGGAAAGC	CGTCGCTATATCAGGCTAGCGCCCATTGTGCAATATTCC	GTTGTAAGCGCGGACAGACACTGCTGAACCT
RPE65 Probe R	F4H2	AATGATACGGCGACCACCGA	CGGATAGGAACACAGGATTTATGTCGTGTAGTGGAAAGC	CGTCGCTATATCATACTAGCGCCCATTGTGCAATATTCC	GTTAAGTCCTTGGCATTCAGAATCAGGAG
LEPR Probe R	F4H3	AATGATACGGCGACCACCGA	CGGATAGGAACACAGGATTTATGTCGTGTAGTGGAAAGC	CGTCGCTATATCATACTAGTACCCATTGTGCAATATTCC	TCAACTTTCCACTGTTGCTTTCGGAGT
WWOX Probe R	F4H4	AATGATACGGCGACCACCGA	CGGATAGGAACACAGGATTTATGTCGTGTAGTGGAAAGC	CGTCGCTGGATCATACTAGTACCTATTGTGCTATATTCC	CAGGGCTGGGAGGAGAGAACCACCAAGGA
CD27 Probe R	F5H1	AATGATACGGCGACCACCGA	CGGTTAGGATTACAGGATTTATGTCGTGTAGTGGAAAGC	CGTCGCTATATCAGGCTAGCGCCCATTGTGCAATATTCC	TTCGTTCGCAACTGCACCATCACTGCCA
DAB1 Probe R	F5H2	AATGATACGGCGACCACCGA	CGGTTAGGATTACAGGATTTATGTCGTGTAGTGGAAAGC	CGTCGCTATATCATACTAGCGCCCATTGTGCAATATTCC	CACGCCAGCCGCCTTCATGCCCACACAAACTGTTA
VAMP1 Probe R	F5H3	AATGATACGGCGACCACCGA	CGGTTAGGATTACAGGATTTATGTCGTGTAGTGGAAAGC	CGTCGCTATATCATACTAGTACCCATTGTGCAATATTCC	TAGGGAGATGGCGCCTCCTGTTCTGA
DPYD Probe R	F5H4	AATGATACGGCGACCACCGA	CGGTTAGGATTACAGGATTTATGTCGTGTAGTGGAAAGC	CGTCGCTGGATCATACTAGTACCTATTGTGCTATATTCC	CATTGAAGAACTACAAGACTGGGATGGACAG
Oligonucleotide name	barcode	hybridization region	ROX barcode	primer binding site
TP53 Probe L-1	R1	5’p-CCAACTGGCCAAGACCTGCCCTGTGCAGCTGTGG	TTCCTTCACGCGGCGTGGCTGCATCAGGCTTGCGCCCAT	CAAGCAGAAGACGGCATACGA
PCDHB10 Probe L-1		5’p-ACTAGGAAATAACGTATGCAGCAGCTATGGCTGTCAGAGAGTTGTGCTT	TTCCTTCACGCGGCGTGGCTGCATCAGGCTTGCGCCCAT	CAAGCAGAAGACGGCATACGA
RB1 Probe L-1		5’p-CAGGAGTGCACGGATAGCAAAACAACTAGAAAATGATACAAGA	TTCCTTCACGCGGCGTGGCTGCATCAGGCTTGCGCCCAT	CAAGCAGAAGACGGCATACGA
CFI Probe L-1		5’p-ACAGGAGAAGCTTCCCAACATACTGTCAACAAAAGAGTTTGGAATGTCTT	TTCCTTCACGCGGCGTGGCTGCATCAGGCTTGCGCCCAT	CAAGCAGAAGACGGCATACGA
COL11A1 Probe L-1		5’p-ATTGGTGAGCCGGGACAAAAAGGCAGCAAGGG	TTCCTTCACGCGGCGTGGCTGCATCAGGCTTGCGCCCAT	CAAGCAGAAGACGGCATACGA
CKS1B Probe L-1		5’p-GGGCACAAGGAATTAGTAACAGGAACTGAGGCGATAGAATTGGCGCATG	TTCCTTCACGCGGCGTGGCTGCATCAGGCTTGCGCCCAT	CAAGCAGAAGACGGCATACGA
NUF2 Probe L-1		5’p-CTATGCTAAGATAGATGAGAAGACAGCTGAACTGAAGAGGAAGATGT	TTCCTTCACGCGGCGTGGCTGCATCAGGCTTGCGCCCAT	CAAGCAGAAGACGGCATACGA
CHD4 Probe L-1		5’p-TTTTGAACAACAGCCTGCCCCCACCCCACCCAGGTAACAT	TTCCTTCACGCGGCGTGGCTGCATCAGGCTTGCGCCCAT	CAAGCAGAAGACGGCATACGA
RP11-480N10 Probe L-1		5’p-CCTCAAGAAGCCTCTTCAACCTGCAGTGGCACCTTCTGTCAAATACT	TTCCTTCACGCGGCGTGGCTGCATCAGGCTTGCGCCCAT	CAAGCAGAAGACGGCATACGA
COL3A1 Probe L-1		5’p-GCTAAAGGCGAAGATGGCAAGGATGGATCACCTG	TTCCTTCACGCGGCGTGGCTGCATCAGGCTTGCGCCCAT	CAAGCAGAAGACGGCATACGA
ADD3 Probe L-1		5’p-TTGACCGCATCAATGAAAATGACCCAGAATACATTAGGGAGAG	TTCCTTCACGCGGCGTGGCTGCATCAGGCTTGCGCCCAT	CAAGCAGAAGACGGCATACGA
CHD7 Probe L-1		5’p-GTGAAGCACAGGCAAGCTCCTGAGCTGTGGTTTGGAGG	TTCCTTCACGCGGCGTGGCTGCATCAGGCTTGCGCCCAT	CAAGCAGAAGACGGCATACGA
NOS1 Probe L-1		5’p-TTCCTCTGGGACCCCCTGTGGCCCTCGCTCT	TTCCTTCACGCGGCGTGGCTGCATCAGGCTTGCGCCCAT	CAAGCAGAAGACGGCATACGA
RPE65 Probe L-1		5’p-ATAAGCAGGCTTTTGTCCTGCTCCTGGGCTCACCACCA	TTCCTTCACGCGGCGTGGCTGCATCAGGCTTGCGCCCAT	CAAGCAGAAGACGGCATACGA
LEPR Probe L-1		5’p-GAGCAAGATAGAAACTGCTCCTTATGTGCAGACAACATTGAAG	TTCCTTCACGCGGCGTGGCTGCATCAGGCTTGCGCCCAT	CAAGCAGAAGACGGCATACGA
WWOX Probe L-1		5’p-CGGCTGGGTTTACTACGCCAAGTAAGGGGGCCGCAGTGGG	TTCCTTCACGCGGCGTGGCTGCATCAGGCTTGCGCCCAT	CAAGCAGAAGACGGCATACGA
CD27 Probe L-1		5’p-ATGCTGAGTGTGCCTGTCGCAATGGCTGGCAGTGCAGGGACAA	TTCCTTCACGCGGCGTGGCTGCATCAGGCTTGCGCCCAT	CAAGCAGAAGACGGCATACGA
DAB1 Probe L-1		5’p-TGCCTTTGCCAGCTGCCATGTTCCAAGGTCCCCTCACCCC	TTCCTTCACGCGGCGTGGCTGCATCAGGCTTGCGCCCAT	CAAGCAGAAGACGGCATACGA
VAMP1 Probe L-1		5’p-GGAAGTGGGGCTATGCTGTGTGTCACTGGCTTGGGTT	TTCCTTCACGCGGCGTGGCTGCATCAGGCTTGCGCCCAT	CAAGCAGAAGACGGCATACGA
DPYD Probe L-1		5’p-AGTCCAGCTACTGTGAGTCACCAGAAAGGGAAACCAG	TTCCTTCACGCGGCGTGGCTGCATCAGGCTTGCGCCCAT	CAAGCAGAAGACGGCATACGA
TP53 Probe L-2	R2	5’p-CCAACTGGCCAAGACCTGCCCTGTGCAGCTGTGG	TTCCTTCACATGGCGTGGCTGCATCAGGCTTGCGCCCAT	CAAGCAGAAGACGGCATACGA
PCDHB10 Probe L-2		5’p-ACTAGGAAATAACGTATGCAGCAGCTATGGCTGTCAGAGAGTTGTGCTT	TTCCTTCACATGGCGTGGCTGCATCAGGCTTGCGCCCAT	CAAGCAGAAGACGGCATACGA
RB1 Probe L-2		5’p-CAGGAGTGCACGGATAGCAAAACAACTAGAAAATGATACAAGA	TTCCTTCACATGGCGTGGCTGCATCAGGCTTGCGCCCAT	CAAGCAGAAGACGGCATACGA
CFI Probe L-2		5’p-ACAGGAGAAGCTTCCCAACATACTGTCAACAAAAGAGTTTGGAATGTCTT	TTCCTTCACATGGCGTGGCTGCATCAGGCTTGCGCCCAT	CAAGCAGAAGACGGCATACGA
COL11A1 Probe L-2		5’p-ATTGGTGAGCCGGGACAAAAAGGCAGCAAGGG	TTCCTTCACATGGCGTGGCTGCATCAGGCTTGCGCCCAT	CAAGCAGAAGACGGCATACGA
CKS1B Probe L-2		5’p-GGGCACAAGGAATTAGTAACAGGAACTGAGGCGATAGAATTGGCGCATG	TTCCTTCACATGGCGTGGCTGCATCAGGCTTGCGCCCAT	CAAGCAGAAGACGGCATACGA
NUF2 Probe L-2		5’p-CTATGCTAAGATAGATGAGAAGACAGCTGAACTGAAGAGGAAGATGT	TTCCTTCACATGGCGTGGCTGCATCAGGCTTGCGCCCAT	CAAGCAGAAGACGGCATACGA
CHD4 Probe L-2		5’p-TTTTGAACAACAGCCTGCCCCCACCCCACCCAGGTAACAT	TTCCTTCACATGGCGTGGCTGCATCAGGCTTGCGCCCAT	CAAGCAGAAGACGGCATACGA
RP11-480N10 Probe L-2		5’p-CCTCAAGAAGCCTCTTCAACCTGCAGTGGCACCTTCTGTCAAATACT	TTCCTTCACATGGCGTGGCTGCATCAGGCTTGCGCCCAT	CAAGCAGAAGACGGCATACGA
COL3A1 Probe L-2		5’p-GCTAAAGGCGAAGATGGCAAGGATGGATCACCTG	TTCCTTCACATGGCGTGGCTGCATCAGGCTTGCGCCCAT	CAAGCAGAAGACGGCATACGA
ADD3 Probe L-2		5’p-TTGACCGCATCAATGAAAATGACCCAGAATACATTAGGGAGAG	TTCCTTCACATGGCGTGGCTGCATCAGGCTTGCGCCCAT	CAAGCAGAAGACGGCATACGA
CHD7 Probe L-2		5’p-GTGAAGCACAGGCAAGCTCCTGAGCTGTGGTTTGGAGG	TTCCTTCACATGGCGTGGCTGCATCAGGCTTGCGCCCAT	CAAGCAGAAGACGGCATACGA
NOS1 Probe L-2		5’p-TTCCTCTGGGACCCCCTGTGGCCCTCGCTCT	TTCCTTCACATGGCGTGGCTGCATCAGGCTTGCGCCCAT	CAAGCAGAAGACGGCATACGA
RPE65 Probe L-2		5’p-ATAAGCAGGCTTTTGTCCTGCTCCTGGGCTCACCACCA	TTCCTTCACATGGCGTGGCTGCATCAGGCTTGCGCCCAT	CAAGCAGAAGACGGCATACGA
LEPR Probe L-2		5’p-GAGCAAGATAGAAACTGCTCCTTATGTGCAGACAACATTGAAG	TTCCTTCACATGGCGTGGCTGCATCAGGCTTGCGCCCAT	CAAGCAGAAGACGGCATACGA
WWOX Probe L-2		5’p-CGGCTGGGTTTACTACGCCAAGTAAGGGGGCCGCAGTGGG	TTCCTTCACATGGCGTGGCTGCATCAGGCTTGCGCCCAT	CAAGCAGAAGACGGCATACGA
CD27 Probe L-2		5’p-ATGCTGAGTGTGCCTGTCGCAATGGCTGGCAGTGCAGGGACAA	TTCCTTCACATGGCGTGGCTGCATCAGGCTTGCGCCCAT	CAAGCAGAAGACGGCATACGA
DAB1 Probe L-2		5’p-TGCCTTTGCCAGCTGCCATGTTCCAAGGTCCCCTCACCCC	TTCCTTCACATGGCGTGGCTGCATCAGGCTTGCGCCCAT	CAAGCAGAAGACGGCATACGA
VAMP1 Probe L-2		5’p-GGAAGTGGGGCTATGCTGTGTGTCACTGGCTTGGGTT	TTCCTTCACATGGCGTGGCTGCATCAGGCTTGCGCCCAT	CAAGCAGAAGACGGCATACGA
DPYD Probe L-2		5’p-AGTCCAGCTACTGTGAGTCACCAGAAAGGGAAACCAG	TTCCTTCACATGGCGTGGCTGCATCAGGCTTGCGCCCAT	CAAGCAGAAGACGGCATACGA
TP53 Probe L-3	R3	5’p-CCAACTGGCCAAGACCTGCCCTGTGCAGCTGTGG	TTCCTTCACATGGCGTGGCTGCATCAGGCTTGCTCCCAT	CAAGCAGAAGACGGCATACGA
PCDHB10 Probe L-3		5’p-ACTAGGAAATAACGTATGCAGCAGCTATGGCTGTCAGAGAGTTGTGCTT	TTCCTTCACATGGCGTGGCTGCATCAGGCTTGCTCCCAT	CAAGCAGAAGACGGCATACGA
RB1 Probe L-3		5’p-CAGGAGTGCACGGATAGCAAAACAACTAGAAAATGATACAAGA	TTCCTTCACATGGCGTGGCTGCATCAGGCTTGCTCCCAT	CAAGCAGAAGACGGCATACGA
CFI Probe L-3		5’p-ACAGGAGAAGCTTCCCAACATACTGTCAACAAAAGAGTTTGGAATGTCTT	TTCCTTCACATGGCGTGGCTGCATCAGGCTTGCTCCCAT	CAAGCAGAAGACGGCATACGA
COL11A1 Probe L-3		5’p-ATTGGTGAGCCGGGACAAAAAGGCAGCAAGGG	TTCCTTCACATGGCGTGGCTGCATCAGGCTTGCTCCCAT	CAAGCAGAAGACGGCATACGA
CKS1B Probe L-3		5’p-GGGCACAAGGAATTAGTAACAGGAACTGAGGCGATAGAATTGGCGCATG	TTCCTTCACATGGCGTGGCTGCATCAGGCTTGCTCCCAT	CAAGCAGAAGACGGCATACGA
NUF2 Probe L-3		5’p-CTATGCTAAGATAGATGAGAAGACAGCTGAACTGAAGAGGAAGATGT	TTCCTTCACATGGCGTGGCTGCATCAGGCTTGCTCCCAT	CAAGCAGAAGACGGCATACGA
CHD4 Probe L-3		5’p-TTTTGAACAACAGCCTGCCCCCACCCCACCCAGGTAACAT	TTCCTTCACATGGCGTGGCTGCATCAGGCTTGCTCCCAT	CAAGCAGAAGACGGCATACGA
RP11-480N10 Probe L-3		5’p-CCTCAAGAAGCCTCTTCAACCTGCAGTGGCACCTTCTGTCAAATACT	TTCCTTCACATGGCGTGGCTGCATCAGGCTTGCTCCCAT	CAAGCAGAAGACGGCATACGA
COL3A1 Probe L-3		5’p-GCTAAAGGCGAAGATGGCAAGGATGGATCACCTG	TTCCTTCACATGGCGTGGCTGCATCAGGCTTGCTCCCAT	CAAGCAGAAGACGGCATACGA
ADD3 Probe L-3		5’p-TTGACCGCATCAATGAAAATGACCCAGAATACATTAGGGAGAG	TTCCTTCACATGGCGTGGCTGCATCAGGCTTGCTCCCAT	CAAGCAGAAGACGGCATACGA
CHD7 Probe L-3		5’p-GTGAAGCACAGGCAAGCTCCTGAGCTGTGGTTTGGAGG	TTCCTTCACATGGCGTGGCTGCATCAGGCTTGCTCCCAT	CAAGCAGAAGACGGCATACGA
NOS1 Probe L-3		5’p-TTCCTCTGGGACCCCCTGTGGCCCTCGCTCT	TTCCTTCACATGGCGTGGCTGCATCAGGCTTGCTCCCAT	CAAGCAGAAGACGGCATACGA
RPE65 Probe L-3		5’p-ATAAGCAGGCTTTTGTCCTGCTCCTGGGCTCACCACCA	TTCCTTCACATGGCGTGGCTGCATCAGGCTTGCTCCCAT	CAAGCAGAAGACGGCATACGA
LEPR Probe L-3		5’p-GAGCAAGATAGAAACTGCTCCTTATGTGCAGACAACATTGAAG	TTCCTTCACATGGCGTGGCTGCATCAGGCTTGCTCCCAT	CAAGCAGAAGACGGCATACGA
WWOX Probe L-3		5’p-CGGCTGGGTTTACTACGCCAAGTAAGGGGGCCGCAGTGGG	TTCCTTCACATGGCGTGGCTGCATCAGGCTTGCTCCCAT	CAAGCAGAAGACGGCATACGA
CD27 Probe L-3		5’p-ATGCTGAGTGTGCCTGTCGCAATGGCTGGCAGTGCAGGGACAA	TTCCTTCACATGGCGTGGCTGCATCAGGCTTGCTCCCAT	CAAGCAGAAGACGGCATACGA
DAB1 Probe L-3		5’p-TGCCTTTGCCAGCTGCCATGTTCCAAGGTCCCCTCACCCC	TTCCTTCACATGGCGTGGCTGCATCAGGCTTGCTCCCAT	CAAGCAGAAGACGGCATACGA
VAMP1 Probe L-3		5’p-GGAAGTGGGGCTATGCTGTGTGTCACTGGCTTGGGTT	TTCCTTCACATGGCGTGGCTGCATCAGGCTTGCTCCCAT	CAAGCAGAAGACGGCATACGA
DPYD Probe L-3		5’p-AGTCCAGCTACTGTGAGTCACCAGAAAGGGAAACCAG	TTCCTTCACATGGCGTGGCTGCATCAGGCTTGCTCCCAT	CAAGCAGAAGACGGCATACGA
